# Supplementary material for: Cationised Fibre-Based Cellulose Multi-Layer Membranes for Sterile and High-Flow Bacteria Retention and Inactivation
Source: Membranes (Basel). 2023 Feb 27;13(3):284. doi: 10.3390/membranes13030284 (PMC10059598; doi:10.3390/membranes13030284)
Supplement: Supplementary file 1 [file membranes-13-00284-s001.zip]

Archive with 1 entries (1 files):
- membranes-2218686-supplementary.pdf
